# Supplementary material for: Genomic epidemiology and characterization of Staphylococcus aureus isolates from raw milk in Jiangsu, China: emerging broader host tropism strain clones ST59 and ST398
Source: Front Microbiol. 2023 Sep 22;14:1266715. doi: 10.3389/fmicb.2023.1266715 (PMC10556526; doi:10.3389/fmicb.2023.1266715)
Supplement: Supplementary file 1 [file Table_1.XLSX]

## Sheet: table S1
Supplementary Table 1 Metadata, the specific information of all samples.
Province	City	Sample number	Collection time	Dairy farm number
Jiangsu	Suqian	48	December 2021	4
		50	May 2022	5
	Yangzhou	53	December 2021	5
		32	May 2022	3
		30	August 2022	2
	Xuzhou	17	December 2021	1
		50	March 2022	5
		62	June 2022	5
		48	August 2022	4
		30	October 2021	3
	Huaian	23	March 2022	2
		46	August 2022	4
	Taizhou	30	December 2021	3
		45	April 2022	4
		64	June 2022	4
	Lianyungang	55	May 2022	4
		30	September 2022	3
	Taizhou	60	December 2021	5
		48	July 2022	4
		30	September 2022	2
	Suzhou	38	December 2021	4
		50	April 2022	4
		38	July 2022	3
		30	October 2022	3
	Nantong	35	June 2022	3
Shandong	Rizhao	20	May 2022	1

## Sheet: table S2
Table S2 Metadata, the nucleotide sequences of all PCR primers used in this study and their respective amplified products and PCR programme
Target gene	Primer name	Primer sequence (5'—3')	Product size (bp)	Tm (℃)	Reference
nuc	nuc-R	GCGATTGATGGTGATACGGTT
	nuc-F	AGCCAAGCCTTGACGAACTAAAGC	279	53℃	Hoque et al. (2018).
agr Genotyping	Pan	ATG CAC ATG GTG CAC ATG C
	agrI	GTC ACA AGT ACT ATA AGC TGC GAT	441
	agrII	TAT TAC TAA TTG AAA AGT GGC CAT AGC	575
	agrIII	GTA ATG TAA TAG CTT GTA TAA TAA TAC CCA G	323
	agrIV	CGA TAA TGCCGT AAT ACC CG	659	55℃	Gilot et al. (2002).
PCR programme
nuc	1 cycle at 95 ℃ for 5 min; 32 cycles at 95 ℃ for 30 s, 53 ℃ for 30 s, and 72 ℃ for 30 min; and finally 1 cycle at 72 ℃ for 10 min.
agr Genotyping	1 cycle at 94 ℃ for 1 min; 26 cycles at 94 ℃ for 30 s, 55 ℃ for 30 s, and 72 ℃ for 1 min; and finally 1 cycle at 72 ℃ for 10 min.

## Sheet: table S3
Table S3 Metadata, antimicrobial resistance genotype and phenotype, virulence factors for the Staphylococcus aureus isolated in the current study
		Molecular typing						Antimicrobial resistance genotype																											Antimicrobial resistance phenotype
ID	GenBank	agr type	CC	MLST	spa	MRSA/MSSA	SCCmec_type	β-lactam resistance								Aminoglycoside resistance						Macrolide-Lincosamide-Streptogramin-B resistance				Tetracycline resistance			Trimethoprim resistance		Fosfomycin resistance	Fusidic acid resistance	Florfenicol resistance	Lincosamide resistance	β-lactamase			Aminoglycosides				Fluoroquinolones		Lincomycins	Macrolides	Tetracyclines	Chloramphenicols	Sulfonamides	Glycopeptides
								blaZ	blaI	blaR1	mecA	mecR1	blaPC1	blaTEM	blaTEM-1	aph(2'')-Ia	aph(3')-Ia	aac(6')-Ie	sat4	ant(6)-Ia	ant(9)-Ia	erm(A)	erm(B)	erm(C)	erm(T)	tet(38)	tet(M)	tet(K)	abc-f	dfrG	fosB	fusB	fexA	lnu(G)	PEN	AMP	OXA	GEN	AMI	KAN	STR	CIP	MOX	CLI	ERY	TET	CHL	SUL	VAN
SA-22-4	JARVCH000000000	agrI	97	97	t2734	MSSA		0	0	0	0	0	0	0	0	0	0	0	0	0	0	0	0	0	0	1	0	0	0	0	0	0	0	0	S	S	S	S	S	S	S	S	S	S	S	S	S	S	S
SA-22-5	JARVCG000000000	agrI		97	t2734	MSSA		0	0	0	0	0	0	0	0	0	0	0	0	0	0	0	0	0	0	1	0	0	0	0	0	0	0	0	S	S	S	S	S	S	S	S	S	S	S	S	S	S	S
SA-22-6	JARVCF000000000	agrI		97	t2734	MSSA		0	0	0	0	0	0	0	0	0	0	0	0	0	0	0	0	0	0	1	0	0	0	0	0	0	0	0	S	S	S	S	S	S	S	S	S	S	S	S	S	R	S
SA-22-7	JARVCE000000000	agrI		97	t2734	MSSA		0	0	0	0	0	0	0	0	0	0	0	0	0	0	0	0	0	0	1	0	0	0	0	0	0	0	0	S	R	S	S	S	S	R	S	I	S	I	S	I	S	S
SA-22-8	JARVCD000000000	agrI		97	t2734	MSSA		0	0	0	0	0	0	0	0	0	0	0	0	0	0	0	0	0	0	1	0	0	0	0	0	0	0	0	S	S	S	S	S	S	S	S	S	S	S	S	S	S	S
SA-22-9	JARVCC000000000	agrI		97	t2734	MSSA		0	0	0	0	0	0	0	0	0	0	0	0	0	0	0	0	0	0	1	0	0	0	0	0	0	0	0	S	S	S	S	S	S	S	S	S	S	S	S	S	S	I
SA-22-10	JARVCB000000000	agrI		97	t2734	MSSA		0	0	0	0	0	0	0	0	0	0	0	0	0	0	0	0	0	0	1	0	0	0	0	0	0	0	0	S	S	S	S	S	S	S	S	S	S	S	S	S	S	S
SA-22-11	JARVCA000000000	agrI		97	t2734	MSSA		0	0	0	0	0	0	0	0	0	0	0	0	0	0	0	0	0	0	1	0	0	0	0	0	0	0	0	S	S	S	S	S	S	S	S	S	S	S	S	S	S	S
SA-22-12	JARVBZ000000000	agrI		97	t2734	MSSA		0	0	0	0	0	0	0	0	0	0	0	0	0	0	0	0	0	0	1	0	0	0	0	0	0	0	0	S	S	S	S	S	S	S	S	S	S	S	S	S	S	S
SA-22-35	JARVBY000000000	agrII		97	t2734	MSSA		0	0	0	0	0	0	0	0	0	0	0	0	0	0	0	0	0	0	1	0	0	1	0	0	0	0	0	S	S	S	S	S	S	S	S	S	S	S	S	S	S	S
SA-22-54	JARVBX000000000	agrI		97	t2734	MSSA		1	1	1	0	0	0	0	0	0	0	0	0	0	0	0	0	0	0	1	0	0	1	0	0	0	0	0	R	R	S	S	S	S	S	S	S	S	S	S	S	S	S
SA-22-79	JARVBW000000000	agrI		97	t2734	MSSA		0	0	0	0	0	0	0	0	0	0	0	0	0	0	0	0	0	0	1	0	0	1	0	0	0	0	0	S	S	S	S	S	S	S	S	S	S	S	S	S	S	S
SA-22-80	JARVBV000000000	agrI		97	t2734	MSSA		0	0	0	0	0	0	0	0	0	0	0	0	0	0	0	0	0	0	1	0	0	1	0	0	0	0	0	S	S	S	S	S	S	S	S	S	S	S	S	S	S	S
SA-22-84	JARVBU000000000	agrI		97	t2734	MSSA		0	0	0	0	0	0	0	0	0	0	0	0	0	0	0	0	0	0	1	0	0	1	0	0	0	0	0	S	S	S	S	S	S	S	S	S	S	S	S	S	S	S
SA-22-85	JARVBT000000000	agrI		97	t2734	MSSA		0	0	0	0	0	0	0	0	0	0	0	0	0	0	0	0	0	0	1	0	0	0	0	0	0	0	0	S	S	S	S	S	S	S	S	S	S	S	S	S	S	S
SA-22-86	JARVBS000000000	agrI		97	t2734	MSSA		0	0	0	0	0	0	0	0	0	0	0	0	0	0	0	0	0	0	1	0	0	0	0	0	0	0	0	S	S	S	S	S	S	S	S	S	S	S	S	S	S	S
SA-22-91	JARVBR000000000	agrI		97	t2734	MSSA		0	0	0	0	0	0	0	0	0	0	0	0	0	0	0	0	0	0	1	0	0	0	0	0	0	0	0	S	S	S	S	S	S	S	S	S	S	S	S	S	S	S
SA-22-99	JARVBQ000000000	agrI		97	t2734	MSSA		0	0	0	0	0	0	0	0	0	0	0	0	0	0	0	0	0	0	1	0	0	1	0	0	0	0	0	S	S	S	S	S	S	S	S	S	S	S	S	S	S	S
SA-22-114	JARVBP000000000	agrI		97	t2734	MSSA		0	0	0	0	0	0	0	0	0	0	0	0	0	0	0	0	0	0	1	0	0	1	0	0	0	0	0	S	R	S	S	S	S	S	S	S	S	S	S	S	S	S
SA-22-117	JARVBO000000000	agrI		97	t2734	MSSA		0	0	0	0	0	0	0	0	0	0	0	0	0	0	0	0	0	0	1	0	0	0	0	0	0	0	0	S	S	S	S	S	S	S	S	S	S	S	S	S	S	S
SA-22-116	JARVBN000000000	agrI		97	t1234	MSSA		0	1	1	0	0	0	0	0	1	0	1	0	0	0	0	0	0	0	1	0	1	1	0	0	0	0	0	S	S	S	I	S	R	S	R	S	S	S	I	S	S	S
SA-22-97	JARVBM000000000	agrI		97	t267	MSSA		0	1	1	0	0	1	0	0	0	0	0	0	0	0	0	0	0	0	1	0	0	1	0	0	0	0	0	R	R	S	R	S	R	S	S	S	S	S	S	S	S	S
SA-22-1	JARVBL000000000	agrI		464	t3297	MSSA		0	0	0	0	0	0	0	0	0	0	0	0	0	0	0	0	0	0	1	0	0	1	0	0	0	0	0	S	S	S	S	S	S	S	S	S	S	S	S	S	S	S
SA-22-2	JARVBK000000000	agrI		464	t3297	MSSA		0	0	0	0	0	0	0	0	0	0	0	0	0	0	0	0	0	0	1	0	0	1	0	0	0	0	0	S	S	S	S	S	S	I	S	S	S	S	S	S	S	S
SA-22-3	JARVBJ000000000	agrI		464	t3297	MSSA		0	0	0	0	0	0	0	0	0	0	0	0	0	0	0	0	0	0	1	0	0	1	0	0	0	0	0	S	S	S	I	S	S	I	S	S	S	S	S	S	S	S
SA-22-19	JARVBI000000000	agrI		464	t3297	MSSA		0	0	0	0	0	0	0	0	0	0	0	0	0	0	0	0	0	0	1	0	0	1	0	0	0	0	0	S	S	S	S	S	S	S	S	S	S	S	S	S	S	S
SA-22-20	JARVBH000000000	agrI		464	t3297	MSSA		0	0	0	0	0	0	0	0	0	0	0	0	0	0	0	0	0	0	1	0	0	1	0	0	0	0	0	S	S	S	S	S	S	S	S	S	S	S	S	S	S	S
SA-22-21	JARVBG000000000	agrI		464	t3297	MSSA		0	0	0	0	0	0	0	0	0	0	0	0	0	0	0	0	0	0	1	0	0	1	0	0	0	0	0	S	S	S	S	S	S	I	S	S	S	S	S	S	S	S
SA-22-26	JARVBF000000000	agrI		464	t3297	MSSA		0	0	0	0	0	0	0	0	0	0	0	0	0	0	0	0	0	0	1	0	0	1	0	0	0	0	0	S	S	S	S	S	S	S	S	S	S	S	S	S	S	S
SA-22-28	JARVBE000000000	agrI		464	t3297	MSSA		0	0	0	0	0	0	0	0	0	0	0	0	0	0	0	0	0	0	1	0	0	1	0	0	0	0	0	S	S	S	S	S	S	S	S	S	S	S	S	S	S	S
SA-22-29	JARVBD000000000	agrI		464	t3297	MSSA		0	0	0	0	0	0	0	0	0	0	0	0	0	0	0	0	0	0	1	0	0	1	0	0	0	0	0	S	S	S	S	S	S	S	S	S	S	S	S	S	S	S
SA-22-94	JARVBC000000000	agrI		2187	t2297	MSSA		0	0	0	0	0	0	0	0	0	0	0	0	0	0	0	0	0	0	1	0	0	0	0	0	0	0	0	S	S	S	S	S	S	S	S	I	S	S	S	S	S	S
SA-22-31	JARVBB000000000	agrI		352	NA	MSSA		0	0	0	0	0	0	0	0	0	0	0	0	0	0	0	0	0	0	1	0	0	1	0	0	0	0	0	S	S	S	S	S	S	S	S	S	S	S	S	S	S	S
SA-22-90	JARVBA000000000	agrI		352	NA	MSSA		0	0	0	0	0	0	0	0	0	0	0	0	0	0	0	0	0	0	1	0	0	1	0	0	0	0	0	I	S	S	S	S	S	I	S	S	S	S	S	S	S	S
SA-22-47	JARVAZ000000000	agrI	398	398	t1451	MSSA		1	1	1	0	0	0	0	0	1	0	1	0	0	0	0	1	1	0	1	0	0	0	0	0	0	1	0	R	R	S	I	S	R	S	R	R	R	R	S	R	S	S
SA-22-78	JARVAY000000000	agrI		398	t1451	MSSA		0	0	0	0	0	0	0	0	0	0	0	0	0	0	0	0	0	1	1	0	0	0	0	0	0	0	0	S	S	S	S	S	S	S	S	S	S	S	S	S	S	S
SA-22-89	JARVAX000000000	agrI		398	t1451	MSSA		0	0	0	0	0	0	0	0	0	0	0	0	0	0	0	0	0	1	1	0	0	0	0	0	0	0	0	S	S	S	S	S	S	S	S	S	S	R	S	S	S	S
SA-22-95	JARVCK000000000	agrI		398	t1451	MSSA		0	0	0	0	0	0	0	0	0	0	0	0	0	0	0	0	0	1	1	0	0	0	0	0	0	0	0	S	S	S	S	S	S	S	S	S	S	R	S	S	S	S
SA-22-104	JARVAW000000000	agrI		398	t1451	MSSA		0	0	0	0	0	0	0	0	0	0	0	0	0	0	0	0	0	1	1	0	0	0	0	0	0	0	0	S	S	S	S	S	S	S	S	S	S	R	S	S	S	S
SA-22-106	JARVAV000000000	agrI		398	t1451	MSSA		0	0	0	0	0	0	0	0	0	0	0	0	0	0	0	0	0	1	1	0	0	0	0	0	0	0	0	S	S	S	S	S	S	S	S	S	S	R	S	S	S	S
SA-22-53	JARVAU000000000	agrI		398	t011	MSSA		1	1	1	0	0	0	0	0	1	0	1	1	1	0	0	1	0	0	1	0	0	0	0	0	0	0	0	R	R	S	R	S	S	R	R	R	R	R	S	S	S	S
SA-22-74	JARVAT000000000	agrI		398	t011	MSSA		1	1	1	0	0	0	0	0	1	0	1	0	1	0	0	0	1	0	1	0	0	0	0	1	0	0	0	R	R	S	R	S	S	R	R	S	S	R	S	S	S	S
SA-22-101	JARVAS000000000	agrI		398	t011	MSSA		0	1	1	0	0	1	0	0	0	0	0	0	0	1	1	0	0	0	1	1	0	0	0	0	0	0	0	R	R	S	S	S	S	S	R	S	S	S	R	S	S	S
SA-22-108	JARVAR000000000	agrI		398	t011	MSSA		0	1	1	0	0	1	0	0	0	0	0	0	0	0	0	0	0	0	1	1	0	0	0	0	0	1	0	R	R	S	S	S	S	S	S	S	S	S	R	R	S	S
SA-22-105	JARVAQ000000000	agrI		398	t011	MSSA		0	1	1	0	0	1	0	0	0	0	0	0	0	1	1	0	0	0	1	1	0	0	0	0	0	0	0	R	R	S	S	S	S	S	S	S	S	S	R	S	S	S
SA-22-115	JARVAP000000000	agrI		398	t011	MRSA	V(5C2)	1	1	1	1	0	0	0	0	0	0	0	0	0	0	0	0	0	0	1	0	0	0	0	0	0	0	0	R	R	I	S	S	R	S	S	S	S	I	S	S	S	S
SA-22-37	JARVCJ000000000	agrI	8	630	t2196	MRSA	V(5C2)	1	1	1	1	0	0	1	0	0	1	0	0	0	0	0	0	0	0	1	0	0	1	1	1	1	0	0	R	R	S	S	I	S	S	R	R	S	R	S	S	S	S
SA-22-38	JARVAO000000000	agrI		630	t2196	MRSA	V(5C2)	1	1	1	1	0	0	0	0	0	0	0	0	0	0	0	0	0	0	1	0	0	1	1	1	1	0	0	R	R	S	S	S	S	S	R	R	S	S	S	S	S	S
SA-22-39	JARVAN000000000	agrI		630	t2196	MRSA	V(5C2)	1	1	1	1	0	0	0	0	0	0	0	0	0	0	0	0	0	0	1	0	0	1	1	1	1	0	0	R	R	S	S	I	S	S	R	R	S	S	S	S	S	S
SA-22-40	JARVAM000000000	agrI		630	t2196	MRSA	V(5C2)	1	1	1	1	0	0	0	0	0	0	0	0	0	0	0	0	0	0	1	0	0	1	1	1	1	0	0	R	R	S	S	S	S	S	R	R	S	S	S	S	S	S
SA-22-41	JARVAL000000000	agrI		630	t2196	MRSA	V(5C2)	1	1	1	1	0	0	0	0	0	0	0	0	0	0	0	0	0	0	1	0	0	1	1	1	1	0	0	R	R	S	S	I	S	I	R	R	S	S	S	S	S	S
SA-22-42	JARVAK000000000	agrI		630	t2196	MRSA	V(5C2)	1	1	1	1	0	0	0	0	0	0	0	0	0	0	0	0	0	0	1	0	0	1	1	1	1	0	0	R	R	R	S	S	S	S	R	R	S	S	S	S	S	S
SA-22-43	JARVAJ000000000	agrI		630	t2196	MRSA	V(5C2)	1	1	1	1	0	0	0	0	0	0	0	0	0	0	0	0	0	0	1	0	0	1	1	1	1	0	0	R	R	I	S	I	S	S	R	R	S	S	S	S	S	S
SA-22-44	JARVAI000000000	agrI		630	t2196	MRSA	V(5C2)	1	1	1	1	0	0	0	0	0	0	0	0	0	0	0	0	0	0	1	0	0	1	1	1	1	0	0	R	R	S	S	I	S	I	R	R	S	S	S	S	S	S
SA-22-45	JARVAH000000000	agrI		630	t2196	MRSA	V(5C2)	1	1	1	1	0	0	0	0	0	0	0	0	0	0	0	0	0	0	1	0	0	1	1	1	1	0	0	R	R	R	S	R	S	I	R	R	S	S	S	S	S	S
SA-22-32	JARVAG000000000	agrI	59	59	t172	MRSA	IVa(2B)	1	1	1	1	1	0	0	0	0	0	0	0	0	0	0	0	0	0	1	0	0	0	0	0	0	0	0	R	R	R	S	S	S	R	I	S	S	S	S	S	S	S
SA-22-33	JARVAF000000000	agrI		59	t172	MRSA	IVa(2B)	1	1	1	1	1	0	0	0	0	0	0	0	0	0	0	0	0	0	1	0	0	0	0	0	1	0	0	R	R	R	S	S	S	S	R	S	S	S	S	S	S	S
SA-22-87	JARVAE000000000	agrI		59	t172	MRSA	IVa(2B)	1	1	1	1	1	0	0	0	0	0	0	0	0	0	0	0	0	0	1	0	0	0	0	0	0	0	0	R	R	R	S	S	S	I	R	S	S	S	S	S	S	S
SA-22-71	JARVAD000000000	agrI	2631	2631	t3277	MSSA		1	1	1	0	0	0	0	0	0	0	0	0	0	0	0	0	1	0	1	0	0	1	0	1	0	0	0	R	S	S	S	S	S	S	I	S	S	R	S	S	S	S
SA-22-72	JARVAC000000000	agrI		2631	t164	MSSA		1	1	1	0	0	0	0	0	0	0	0	0	0	0	0	0	1	0	1	0	0	1	0	1	0	0	0	R	R	S	S	S	S	S	I	S	R	R	S	S	S	S
SA-22-73	JARVAB000000000	agrI		2631	t164	MSSA		1	1	1	0	0	0	0	0	0	0	0	0	0	0	0	0	1	0	1	0	0	1	0	1	0	0	0	R	R	S	S	S	S	S	I	S	S	R	S	S	S	S
SA-22-34	JARVAA000000000	agrI	1247	1247	t4735	MSSA		0	0	0	0	0	0	0	0	0	0	0	0	0	0	0	0	0	0	1	0	0	0	0	1	0	0	0	S	S	S	S	S	S	S	S	S	S	S	S	S	S	S
SA-22-36	JARUZZ000000000	agrI	2683	2683	t11807	MSSA		1	1	1	0	0	0	0	0	0	0	0	0	0	0	0	0	0	0	1	0	0	1	0	0	0	0	0	R	R	S	S	S	S	S	S	S	S	S	S	S	S	S
SA-22-98	JARUZY000000000	agrI	1	188	t189	MSSA		1	1	1	0	0	0	0	0	0	0	0	0	0	0	0	0	0	0	1	0	0	1	0	0	0	0	0	R	R	S	S	S	S	S	S	S	S	S	S	S	S	S
SA-22-13	JARUZX000000000	agrIII		1	t2699	MSSA		0	0	0	0	0	0	0	0	0	0	0	0	0	0	0	0	0	0	1	0	0	0	0	0	0	0	0	S	S	S	S	S	S	S	S	S	S	S	S	S	S	S
SA-22-15	JARUZW000000000	agrIII		1	t2699	MSSA		0	0	0	0	0	0	0	0	0	0	0	0	0	0	0	0	0	0	1	0	0	0	0	0	0	0	0	S	S	S	S	S	S	S	S	S	S	S	S	S	S	S
SA-22-17	JARUZV000000000	agrIII		1	t2699	MSSA		0	0	0	0	0	0	0	0	0	0	0	0	0	0	0	0	0	0	1	0	0	0	0	0	0	0	0	S	S	S	S	S	S	S	S	S	S	S	S	S	S	S
SA-22-18	JARUZU000000000	agrIII		1	t2699	MSSA		0	0	0	0	0	0	0	0	0	0	0	0	0	0	0	0	0	0	1	0	0	0	0	0	0	0	0	S	S	S	S	S	S	S	S	S	S	S	S	S	S	S
SA-22-24	JARUZT000000000	agrIII		1	t2699	MSSA		0	0	0	0	0	0	0	0	0	0	0	0	0	0	0	0	0	0	1	0	0	0	0	0	0	0	0	S	S	S	S	S	S	I	S	S	S	S	S	S	S	S
SA-22-30	JARUZS000000000	agrIII		1	t2699	MSSA		0	0	0	0	0	0	0	0	0	0	0	0	0	0	0	0	0	0	1	0	0	0	0	0	0	0	0	S	S	S	S	S	S	S	S	S	S	S	S	I	S	S
SA-22-14	JARVCI000000000	agrIII		1	t114	MSSA		0	0	0	0	0	0	0	1	0	1	0	0	0	0	0	0	0	0	1	0	0	0	0	0	0	0	0	S	S	S	S	S	S	S	S	S	S	S	S	S	S	S
SA-22-16	JARUZR000000000	agrIII		1	t114	MSSA		0	0	0	0	0	0	0	0	0	0	0	0	0	0	0	0	0	0	1	0	0	0	0	0	0	0	0	S	S	S	S	S	S	S	S	S	S	S	S	S	S	S
SA-22-23	JARUZQ000000000	agrIII		1	t114	MSSA		0	0	0	0	0	0	0	0	0	0	0	0	0	0	0	0	0	0	1	0	0	0	0	0	0	0	0	S	S	S	S	S	S	S	S	S	S	S	S	S	S	S
SA-22-27	JARUZP000000000	agrIII		1	t114	MSSA		0	0	0	0	0	0	0	0	0	0	0	0	0	0	0	0	0	0	1	0	0	0	0	0	0	0	0	S	S	S	S	S	S	S	S	S	S	S	S	S	S	S
SA-22-61	JARUZO000000000	agrIII		1	t114	MSSA		0	0	0	0	0	0	0	0	0	0	0	0	0	0	0	0	0	0	1	0	0	0	0	0	0	0	0	S	S	S	S	S	S	S	S	S	S	S	S	S	S	S
SA-22-62	JARUZM000000000	agrIII		1	t114	MSSA		0	0	0	0	0	0	0	0	0	0	0	0	0	0	0	0	0	0	1	0	0	0	0	0	0	0	0	S	S	S	S	S	S	S	S	S	S	S	S	S	S	S
SA-22-63	JARUZM000000000	agrIII		1	t114	MSSA		0	0	0	0	0	0	0	0	0	0	0	0	0	0	0	0	0	0	1	0	0	0	0	0	0	0	0	S	S	S	S	S	S	R	S	S	S	I	S	S	S	S
SA-22-64	JARUZL000000000	agrIII		1	t114	MSSA		0	0	0	0	0	0	0	0	0	0	0	0	0	0	0	0	0	0	1	0	0	0	0	0	0	0	0	S	S	S	S	S	S	I	S	S	S	S	S	S	S	S
SA-22-65	JARUZK000000000	agrIII		1	t114	MSSA		0	0	0	0	0	0	0	0	0	0	0	0	0	0	0	0	0	0	1	0	0	0	0	0	0	0	0	S	S	S	S	S	S	S	S	S	S	S	S	S	S	S
SA-22-66	JARUZJ000000000	agrIII		1	t114	MSSA		0	0	0	0	0	0	0	0	0	0	0	0	0	0	0	0	0	0	1	0	0	0	0	0	0	0	0	S	S	S	S	S	S	S	S	S	R	S	S	S	S	S
SA-22-75	JARUZI000000000	agrIII		1	t114	MSSA		0	0	0	0	0	0	0	0	0	0	0	0	0	0	0	0	0	0	1	0	0	0	0	0	0	0	0	S	S	S	S	S	S	S	S	S	S	S	S	S	S	S
SA-22-81	JARUZH000000000	agrIII		1	t114	MSSA		0	0	0	0	0	0	0	0	0	0	0	0	0	0	0	0	0	0	1	0	0	0	0	0	0	0	0	S	S	S	S	S	S	S	S	S	S	S	S	S	S	S
SA-22-109	JARUZG000000000	agrIII		1	t114	MSSA		0	0	0	0	0	0	0	0	0	0	0	0	0	0	0	0	0	0	1	0	0	0	0	0	0	0	0	R	S	S	R	S	R	S	S	S	S	S	S	S	S	S
SA-22-110	JARUZF000000000	agrIII		1	t114	MSSA		0	1	1	0	0	0	0	0	1	0	1	0	0	0	0	0	0	0	1	0	0	0	0	0	0	0	0	R	S	S	R	S	R	S	S	S	S	S	S	S	S	S
SA-22-112	JARUZE000000000	agrIII		1	t114	MSSA		0	0	0	0	0	0	0	0	0	0	0	0	0	0	0	0	0	0	1	0	0	0	0	0	0	0	0	S	S	S	S	S	S	S	S	S	S	S	S	S	S	S
SA-22-113	JARUZD000000000	agrIII		1	t114	MSSA		0	0	0	0	0	0	0	0	0	0	0	0	0	0	0	0	0	0	1	0	0	0	0	0	0	0	0	S	S	S	S	S	S	S	S	S	S	S	S	S	S	S
SA-22-25	JARUZC000000000	agrIII		3562	t114	MSSA		0	0	0	0	0	0	0	0	0	0	0	0	0	0	0	0	0	0	1	0	0	0	0	0	0	0	0	S	S	S	S	S	S	S	S	S	S	S	S	S	S	S
SA-22-93	JARUZB000000000	agrIII		NA	t114	MSSA		0	1	1	0	0	0	0	0	1	0	1	0	0	0	0	0	0	0	1	0	0	0	0	0	0	0	0	S	S	S	R	S	R	I	S	S	S	S	S	S	S	S
SA-22-102	JARUZA000000000	agrIII		NA	t114	MSSA		0	1	1	0	0	0	0	0	1	0	1	0	0	0	0	0	0	0	1	0	0	0	0	0	0	0	0	S	S	S	R	S	R	S	S	S	S	S	S	S	S	S
SA-22-76	JARUYZ000000000	agrIII		1	t693	MSSA		0	0	0	0	0	0	0	0	0	0	0	0	0	0	0	0	0	0	1	0	0	0	0	0	0	0	0	S	S	S	S	S	S	R	S	S	S	S	S	S	S	S
SA-22-77	JARUYY000000000	agrIII		1	t693	MSSA		0	0	0	0	0	0	0	0	0	0	0	0	0	0	0	0	0	0	1	0	0	0	0	0	0	0	0	S	S	S	S	S	S	I	S	S	S	S	S	S	S	S
SA-22-82	JARUYX000000000	agrIII		1	t693	MSSA		0	0	0	0	0	0	0	0	0	0	0	0	0	0	0	0	0	0	1	0	0	0	0	0	0	0	0	I	S	S	S	S	S	S	S	S	S	S	S	S	S	S
SA-22-83	JARUYW000000000	agrIII		1	t693	MSSA		0	0	0	0	0	0	0	0	0	0	0	0	0	0	0	0	0	0	1	0	0	0	0	0	0	0	0	S	S	S	S	S	S	S	S	S	S	S	S	S	S	S
SA-22-96	JARUYV000000000	agrIII		1	t693	MSSA		0	0	0	0	0	0	0	0	0	0	0	0	0	0	0	0	0	0	1	0	0	0	0	0	0	0	0	S	S	S	S	S	S	S	S	S	S	S	S	S	S	S
SA-22-103	JARUYU000000000	agrIII		1	t693	MSSA		0	0	0	0	0	0	0	0	0	0	0	0	0	0	0	0	0	0	1	0	0	0	0	0	0	0	0	S	S	S	S	S	S	S	S	S	S	S	S	S	S	S
SA-22-111	JARUYT000000000	agrIII		1	t693	MSSA		0	0	0	0	0	0	0	0	0	0	0	0	0	0	0	0	0	0	1	0	0	0	0	0	0	0	0	S	R	S	S	S	S	S	S	S	S	S	S	S	S	S
SA-22-22	JARUYS000000000	agrIII		1	t127	MSSA		1	1	1	0	0	0	0	0	0	0	0	0	0	0	0	0	1	0	1	0	0	0	0	1	0	0	1	R	R	S	S	S	S	S	R	I	I	R	S	S	S	S
SA-22-92	JARUYR000000000	agrIII		1	t127	MSSA		0	0	0	0	0	0	0	0	0	0	0	0	0	0	0	0	0	0	1	0	0	0	0	0	0	0	0	I	S	S	S	S	S	S	S	S	S	S	S	S	S	S
SA-22-46	JARUYP000000000	agrIV	50	50	t518	MSSA		0	0	0	0	0	0	0	0	0	0	0	0	0	0	0	0	1	0	1	0	0	0	0	0	0	0	0	S	S	I	S	S	S	S	R	R	I	R	S	S	S	S
SA-22-48	JARUYO000000000	agrIV		50	t518	MSSA		0	0	0	0	0	0	0	0	0	0	0	0	0	0	0	0	1	0	1	0	0	0	0	0	0	0	0	S	S	S	R	S	S	S	I	R	S	R	S	S	S	S
SA-22-49	JARUYN000000000	agrIV		50	t518	MSSA		0	0	0	0	0	0	0	0	0	0	0	0	0	0	0	0	0	0	1	0	0	0	0	0	0	0	0	S	S	S	S	S	S	S	S	S	S	S	S	S	S	S
SA-22-50	JARUYM000000000	agrIV		50	t518	MSSA		0	0	0	0	0	0	0	0	0	0	0	0	0	0	0	0	1	0	1	0	0	0	0	0	0	0	0	S	S	S	S	S	S	S	R	R	R	R	S	S	S	S
SA-22-51	JARUYL000000000	agrIV		50	t518	MSSA		0	0	0	0	0	0	0	0	0	0	0	0	0	0	0	0	0	0	1	0	0	0	0	0	0	0	0	S	S	S	S	S	S	S	S	S	S	S	S	S	S	S
SA-22-52	JARUYK000000000	agrIV		50	t518	MSSA		0	0	0	0	0	0	0	0	0	0	0	0	0	0	0	0	1	0	1	0	0	0	0	0	0	0	0	S	S	S	S	S	S	S	R	R	S	R	S	S	S	S
SA-22-118	JARUYJ000000000	agrIV		50	t519	MSSA		1	1	1	0	0	0	0	0	0	0	0	0	0	0	0	0	1	0	1	0	0	0	0	0	0	0	0	R	R	S	S	S	S	S	S	S	R	R	S	S	S	S
SA-22-67	JARUYI000000000	agrIV		8086	t518	MSSA		1	1	1	0	0	0	0	0	0	0	0	0	0	0	0	0	0	0	1	0	0	0	0	0	0	0	0	R	R	S	S	S	S	S	S	S	S	I	S	S	S	S
SA-22-69	JARUYH000000000	agrIV		8086	t518	MSSA		1	1	1	0	0	0	0	0	0	0	0	0	0	0	0	0	0	0	1	0	0	0	0	0	0	0	0	R	S	S	S	S	S	S	I	S	S	S	S	S	S	S
SA-22-70	JARUYG000000000	agrIV		8086	t518	MSSA		1	1	1	0	0	0	0	0	0	0	0	1	0	0	0	0	0	0	1	0	0	0	0	0	0	0	0	R	R	S	S	S	S	S	S	S	S	S	S	S	S	S
SA-22-55	JARUYF000000000	agrIV	705	705	t529	MSSA		0	0	0	0	0	0	0	0	0	0	0	0	0	0	0	0	0	0	1	0	0	1	0	0	0	0	0	S	S	S	S	S	S	S	S	S	S	S	S	S	S	S
SA-22-56	JARUYE000000000	agrIV		705	t529	MSSA		0	0	0	0	0	0	0	0	0	0	0	0	0	0	0	0	0	0	1	0	0	1	0	0	0	0	0	R	S	R	S	S	S	S	I	S	R	S	S	S	S	S
SA-22-57	JARUYD000000000	agrIV		705	t529	MSSA		0	0	0	0	0	0	0	0	0	0	0	0	0	0	0	0	0	0	1	0	0	1	0	0	0	0	0	S	S	S	S	S	S	S	S	S	S	S	S	S	S	S
SA-22-58	JARUYC000000000	agrIV		705	t529	MSSA		0	0	0	0	0	0	0	0	0	0	0	0	0	0	0	0	0	0	1	0	0	1	0	0	0	0	0	S	S	S	S	S	S	S	S	S	S	S	S	S	S	S
SA-22-59	JARUYB000000000	agrIV		705	t529	MSSA		0	0	0	0	0	0	0	0	0	0	0	0	0	0	0	0	0	0	1	0	0	1	0	0	0	0	0	S	S	S	S	S	S	S	S	S	S	S	S	S	S	S
SA-22-60	JARUYA000000000	agrIV		705	t529	MSSA		0	0	0	0	0	0	0	0	0	0	0	0	0	0	0	0	0	0	1	0	0	1	0	0	0	0	0	S	S	S	S	S	S	S	S	S	S	S	S	S	S	S
SA-22-119	JARUXZ000000000	agrII		705	t529	MSSA		0	0	0	0	0	0	0	0	0	0	0	0	0	0	0	0	0	0	1	0	0	1	0	0	0	0	0	R	R	S	S	S	S	S	S	S	R	R	S	S	S	S
SA-22-100	JARUXY000000000	agrII		705	t529	MSSA		0	0	0	0	0	0	0	0	0	0	0	0	0	0	0	0	0	0	1	0	0	1	0	0	0	0	0	R	R	R	S	S	S	S	S	S	S	S	S	S	S	S
SA-22-88	JARUXX000000000	agrII	1651	1651	t9303	MSSA		0	0	0	0	0	0	0	0	0	0	0	0	0	0	0	0	0	0	1	0	0	1	0	0	0	0	0	S	S	S	S	S	S	S	S	S	S	I	S	S	S	S
“R” represent Resistance
“I” represent Intermediary
“S” represent Susceptible
“1” represent Postive
“0” represent Negative
[truncated: 49 more columns]

## Sheet: table S4
Table S4 Metadata of the domestic ST398 isolates
Isolate	Geographic region	Host/origin	MRSA/MSSA	spa type	Genebank Accession
SA-22-47	Jiangsu	Cattle	MSSA	t1451	JARVAZ000000000
SA-22-78	Jiangsu	Cattle	MSSA	t1451	JARVAY000000000
SA-22-89	Jiangsu	Cattle	MSSA	t1451	JARVAX000000000
SA-22-95	Jiangsu	Cattle	MSSA	t1451	JARVCK000000000
SA-22-104	Jiangsu	Cattle	MSSA	t1451	JARVAW000000000
SA-22-106	Jiangsu	Cattle	MSSA	t1451	JARVAV000000000
SA-22-53	Jiangsu	Cattle	MSSA	t011	JARVAU000000000
SA-22-74	Jiangsu	Cattle	MSSA	t011	JARVAT000000000
SA-22-101	Jiangsu	Cattle	MSSA	t011	JARVAS000000000
SA-22-108	Jiangsu	Cattle	MSSA	t011	JARVAR000000000
SA-22-105	Jiangsu	Cattle	MSSA	t011	JARVAQ000000000
SA-22-115	Jiangsu	Cattle	MRSA	t011	JARVAP000000000
SH44	Shanghai	Cattle	MRSA	t034	WNWI00000000
SH49	Shanghai	Cattle	MRSA	t034	WNWJ00000000
GDC6P096P	Beijing	Swine	MRSA	t034	CP065194
GD705	Canada	Human	MSSA	t011	CP019593
GD1677	Canada	Human	MSSA	t034	CP019595
SA-R10	Shandong	Environment	MSSA	t034	JAHVZC000000000
SA-N4	Shandong	Cattle	MSSA	t034	JAHVYH000000000
SA-N1	Shandong	Cattle	MSSA	t034	JAHVAQ000000000
SA-N7	Shandong	Cattle	MSSA	t034	JAHVYK000000000
FY20	Zhejiang	Human	MRSA	t034	NTMC00000000
S1AJ062	Shandong	Human	MSSA	t034	NZ_PTAX00000000
S2AY23	Shandong	Swine	MSSA	t034	PTAR00000000
S2AY11	Shandong	Swine	MSSA	t011	NZ_PTAS00000000
43P8	Netherlands	Swine	MSSA	t011	JJBB00000000
88088-2	Italy	Swine	MSSA	t899	JIZY00000000
75495-3	Italy	Swine	MRSA	unknow	JJAL00000000
GD1108	Canada	Human	MSSA	t571	NZ_CP040230
E154	Canada	Chicken	MRSA	t034	CP013218
RIVM3897	Netherlands	Human	MRSA	t034	CP013621
FY22	Zhejiang	Human	MRSA	t034	NXFU00000000
AAS9	Taiwan	Human	MSSA	t571	NZ_VKAP00000000
AAS1	Taiwan	Swine	MSSA	unknow	NZ_VKAQ01000007
OSSA1096	Taiwan	Human	MSSA	t1250	NZ_VKAM01000000
08BA02176	Canada	Human	MRSA	t034	GCA_000296595
ABR171	Taiwan	Human	MRSA	t034	NZ_VKAG01000000
08S00974	Germany	Human	MRSA	t011	CP020019
ABR134	Taiwan	Human	MRSA	t034	VKAH00000000
SAV1109	Poland	Animal food	MRSA	t899	QYAV00000000
2012-3	Shanghai	Human	MRSA	t034	NZ_CP021178
TJ_202	Tianjin	Human	MSSA	t011	DANHWR010000000
TJ_134	Tianjin	Human	MSSA	t034	DANHSW000000000
TJ_82	Tianjin	Human	MSSA	t1255	DANHYT010000000
TJ_46	Tianjin	Human	MSSA	t034	DANHXE000000000
TJ_55	Tianjin	Human	MSSA	unknow	DANHWK000000000
TJ_033	Tianjin	Human	MSSA	unknow	DANHYA000000000
TJ_151	Tianjin	Human	MSSA	t571	DANHUM000000000
TJ_160	Tianjin	Human	MSSA	unknow	DANHTA000000000
GDB9Z60A-1	Guangdong	Dog	MSSA	t571	JANVIR000000000
GDB9Z66A-1	Guangdong	Dog	MSSA	t571	JANVIP000000000
GDH9P8A	Guangdong	Cat	MSSA	t571	JANVHV000000000
CFSA15SA053	Shanxi	Animal food	MSSA	t034	JABVIG000000000
CFSA15SA110	Shanxi	Animal food	MSSA	t011	JABVGE000000000
11A1165	Sichuan	Animal food	MRSA	t4677	JABMSP000000000
11A1502	Guangxi	Animal food	MRSA	t4677	JABMSS000000000
11A1505	Henan	Animal food	MRSA	t011	JABMST000000000
11A96	Heilongjiang	Vegetable and flour prouction	MRSA	t011	JABMTJ000000000
18A140	Zhejiang	Animal food	MRSA	t011	JABMTO000000000
18A169	Zhejiang	Duck	MRSA	t4677	JABMTR000000000
18A201	Jiangsu	Chicken	MRSA	t034	JABMTU000000000
18A202	Jiangsu	Animal food	MRSA	t4677	JABMTV000000000
CFSA.SA014	Beijing	Human	MSSA	t5452	JABMVD000000000
CLSA77	Shanghai	Human	MSSA	t1170	JABVOB000000000
CLSA72	Shanghai	Human	MSSA	t1451	JABVOG000000000
CLSA61	Shanghai	Human	MSSA	t011	JABVOR000000000
CLSA50	Shanghai	Human	MSSA	unknow	JABVPC000000000
CFSA15SA060	Shaanxi	Chicken	MSSA	t011	JABVHZ000000000
CFSA15SA073	Inner Mongolia	Animal food	MSSA	t011	JABVHN000000000
CFSA15SA079	Shaanxi	Chicken	MSSA	t011	JABVHH000000000
CFSA15SA119	Liaoning	Animal food	MSSA	t034	JABVFV000000000
CFSA16SA053	Jiangsu	Vegetable and flour prouction	MRSA	t011	JABVUV000000000
CFSA16SA033	Henan	Vegetable and flour prouction	MSSA	t1451	JABVVP000000000
CFSA17SA045	Zhejiang	Vegetable and flour prouction	MSSA	t1250	JABVTA000000000
CFSA17SA097	Zhejiang	Vegetable and flour prouction	MSSA	t011	JABVRD000000000
CFSA17SA098	Zhejiang	Vegetable and flour prouction	MRSA	t011	JABVRC000000000
CFSA17SA046	Zhejiang	Vegetable and flour prouction	MSSA	t1451	JABVSZ000000000
CFSA17SA082	Shanghai	Vegetable and flour prouction	MRSA	t4677	JABVRR000000000
SAY42	Shandong	Swine	MSSA	unknow	PTAL00000000

## Sheet: table S5
Table S5 Metadata of the domestic ST59 isolates
Isolate	Geographic region	Host/origin	MRSA/MSSA	spa type	Genebank Accession
SA-22-32	Jiangsu	Cattle	MRSA	t172	JARVAG000000000
SA-22-33	Jiangsu	Cattle	MRSA	t172	JARVAF000000000
SA-22-87	Jiangsu	Cattle	MRSA	t172	JARVAE000000000
274	Guangdong	Aquatic product	MSSA	t437	WKZM00000000
384	Guangdong	Edible mushroom	MSSA	t437	WKZN00000000
393	Guangdong	Ready-to-eat food	MSSA	t437	WKZO00000000
435	Guangdong	Edible mushroom	MRSA	t437	WKZP00000000
446	Guangdong	Quick-frozen product	MRSA	t441	WKZQ00000000
656	Guangxi	Aquatic product	MSSA	t1151	WKZS00000000
672	Guangxi	Aquatic product	MRSA	t437	WKZT00000000
705	Fujian	Aquatic product	MRSA	t437	WKZU00000000
740	Fujian	Aquatic product	MRSA	t437	WKZV00000000
1032	Sichuan	Quick-frozen product	MSSA	t3485	WKZW00000000
1275	Shanxi	Aquatic product	MSSA	t437	WKZX00000000
3013	Ningxia	Vegetable	MSSA	t437	WKZZ00000000
3025	Ningxia	Animal food	MRSA	t437	WLAA00000000
3046	Ningxia	Edible mushroom	MRSA	t437	WLAB00000000
3939	Henan	Ready-to-eat food	MRSA	t437	WLAE00000000
4226	Xinjiang	Aquatic product	MSSA	t437	WLAF00000000
4255	Xizang	Aquatic product	MRSA	t437	WLAG00000000
4297	Xizang	Edible mushroom	MRSA	t437	WLAH00000000
112-1	Guangdong	Ready-to-eat food	MRSA	t437	WLAI00000000
1827	Guangdong	Aquatic product	MSSA	t437	WLAJ00000000
1923-1	Shaanxi	Animal food	MSSA	t437	WLAK00000000
1923-2	Shaanxi	Animal food	MSSA	t437	WLAL00000000
1931-0	Shaanxi	Aquatic product	MSSA	t437	WLAM00000000
1945-0	Shaanxi	Quick-frozen product	MSSA	t1751	WLAN00000000
1945-1	Shaanxi	Quick-frozen product	MSSA	t1751	WLAO00000000
1956-2	Heilongjiang	Aquatic product	MSSA	t437	WLAP00000000
1975-0	Heilongjiang	Animal food	MSSA	t437	WLAQ00000000
1975-1	Heilongjiang	Animal food	MSSA	t437	WLAR00000000
2223-0	Fujian	Animal food	MRSA	t437	WLAS00000000
2223-1	Fujian	Animal food	MRSA	t437	WLAT00000000
2223-2	Fujian	Animal food	MRSA	t437	WLAU00000000
2230-0	Fujian	Aquatic product	MRSA	t437	WLAV00000000
2284-0	Guangxi	Ready-to-eat food	MRSA	t437	WLAW00000000
24-0	Guangdong	Animal food	MRSA	t437	WLAX00000000
24-1	Guangdong	Animal food	MRSA	t437	WLAY00000000
247-0	Guangdong	Edible mushroom	MRSA	t437	WLAZ00000000
2574-0	Sichuan	Animal food	MRSA	t1751	WLBA00000000
2704-0	Shanghai	Aquatic product	MRSA	t437	WLBB00000000
3046A1	Ningxia	Edible mushroom	MRSA	t437	WLBG00000000
3046B3	Ningxia	Edible mushroom	MRSA	t437	WLBH00000000
3109A3	Inner Mongolia	Ready-to-eat food	MRSA	t437	WLBI00000000
3373C1	Xizang	Animal food	MRSA	t437	WLBJ00000000
3939A1	Henan	Ready-to-eat food	MRSA	t437	WLBL00000000
3939A2	Henan	Ready-to-eat food	MRSA	t437	WLBM00000000
4018A1	Inner Mongolia	Quick-frozen product	MRSA	t1751	WLBN00000000
4226B2	Xinjiang	Aquatic product	MSSA	t437	WLBS00000000
4230A2	Xinjiang	Aquatic product	MSSA	t437	WLBT00000000
4252A1	Xizang	Animal food	MRSA	t543	WLBU00000000
4255B2	Xizang	Aquatic product	MRSA	t437	WLBV00000000
4272C1	Xizang	Animal food	MRSA	t437	WLBW00000000
80-0	Guangdong	Aquatic product	MSSA	t437	WLBY00000000
95-0	Guangdong	Quick-frozen product	MSSA	t437	WLCA00000000
95-1	Guangdong	Quick-frozen product	MSSA	t437	WLCB00000000
L16	Guangdong	Human	MRSA	unknow	WLCC00000000
L17	Guangdong	Human	MRSA	unknow	WLCD00000000
L18	Guangdong	Human	MRSA	unknow	WLCE00000000
L19	Guangdong	Human	MRSA	unknow	WLCF00000000
YK046	Shandong	Animal food	MRSA	unknow	NZ_PSZR00000000
S15	Ningxia	Animal food	MRSA	unknow	GCA_006158985.1
SA40	Taiwan	Human	MRSA	unknow	NC_022443
M013	Taiwan	Human	MRSA	unknow	GCA_000237125.2
SA957	Taiwan	Human	MRSA	unknow	NC_022442
SA268	Zhejiang	Human	MRSA	unknow	NZ_CP006630
MS4	Guangdong	Human	MRSA	unknow	GCA_001456215.1
AR1	Shandong	Human	MRSA	unknow	GCA_003310775.1
AR3	Shandong	Human	MRSA	unknow	NZ_PTCO01000004
M1	Ningxia	Human	MRSA	unknow	GCA_001412275.1
HZW450	Zhejiang	Human	MRSA	unknow	NZ_CP020741
AD010	Shandong	Human	MRSA	unknow	GCA_003310445.1
QY401	Guangdong	Human	MRSA	unknow	GCA_003345455.1
SA436	Sichuan	Yak	MSSA	t437	NZ_JAGSAV010000000
SA678	Sichuan	Yak	MRSA	t437	NZ_JAGSAN000000000
SA705	Sichuan	Yak	MRSA	t437	NZ_JAGSAL000000000
SA756	Sichuan	Yak	MRSA	t437	NZ_JAGSAK000000000
SA1214	Sichuan	Yak	MRSA	t437	NZ_JAGRZS000000000
SA1224	Sichuan	Yak	MRSA	t437	NZ_JAGRZR000000000
SA1254	Sichuan	Yak	MRSA	t437	NZ_JAGRZQ000000000
SA1266	Sichuan	Yak	MRSA	t437	NZ_JAGRZP000000000
